# Supplementary material for: Ag-Activated Metal−Organic Framework with Peroxidase-like Activity Synergistic Ag+ Release for Safe Bacterial Eradication and Wound Healing
Source: Nanomaterials (Basel). 2022 Nov 17;12(22):4058. doi: 10.3390/nano12224058 (PMC9696893; doi:10.3390/nano12224058)
Supplement: Supplementary file 1 [file nanomaterials-12-04058-s001.zip]

Archive with 1 entries (1 files):
- nanomaterials-1992398-supplementary.pdf
